# Supplementary material for: Understanding the Impact of Social Stress on Serum Metabolome and Saliva Biomarkers in Growing–Finishing Pigs
Source: Animals (Basel). 2025 Apr 27;15(9):1228. doi: 10.3390/ani15091228 (PMC12071068; doi:10.3390/ani15091228)
Supplement: Supplementary file 1 [file animals-15-01228-s001.zip]

Archive with 1 entries (1 files):
- animals-3540043-supplementary.pdf
